# Supplementary material for: Meta-analysis of laparoscopic anterior resection with natural orifice specimen extraction (NOSE-LAR) versus abdominal incision specimen extraction (AISE-LAR) for sigmoid or rectal tumors
Source: World J Surg Oncol. 2020 Aug 19;18:215. doi: 10.1186/s12957-020-01982-w (PMC7439723; doi:10.1186/s12957-020-01982-w)
Supplement: Supplementary file 1 — Additional file 1. Additional file Text 1. The search strategy of Pubmed. [file 12957_2020_1982_MOESM1_ESM.csv]

Recent queries in pubmed
Search	Query	Items found	Time
#6	Search (((((natural orifice specimen extraction) OR transvaginal specimen extraction) OR transanal specimen extraction) OR transrectal specimen extraction)) AND (((((((((((((((((((("Sigmoid Neoplasms"[Mesh]) OR Neoplasm, Sigmoid[Title/Abstract]) OR Sigmoid Neoplasm[Title/Abstract]) OR Sigmoid Colon Neoplasms[Title/Abstract]) OR Colon Neoplasms, Sigmoid[Title/Abstract]) OR Neoplasm, Sigmoid Colon[…	101	09:15:11
#5	Search ((((((((((((((((((("Sigmoid Neoplasms"[Mesh]) OR Neoplasm, Sigmoid[Title/Abstract]) OR Sigmoid Neoplasm[Title/Abstract]) OR Sigmoid Colon Neoplasms[Title/Abstract]) OR Colon Neoplasms, Sigmoid[Title/Abstract]) OR Neoplasm, Sigmoid Colon[Title/Abstract]) OR Neoplasms, Sigmoid Colon[Title/Abstract]) OR Sigmoid Colon Neoplasm[Title/Abstract]) OR Neoplasms, Sigmoid[Title/Abstract]) OR Sigmoid …	233336	09:11:13
#4	Search (((natural orifice specimen extraction) OR transvaginal specimen extraction) OR transanal specimen extraction) OR transrectal specimen extraction	242	09:10:36
#3	Search ((((((((((((((((("Rectal Neoplasms"[Mesh]) OR Neoplasm, Rectal[Title/Abstract]) OR Rectal Neoplasm[Title/Abstract]) OR Rectum Neoplasms[Title/Abstract]) OR Neoplasm, Rectum[Title/Abstract]) OR Rectum Neoplasm[Title/Abstract]) OR Rectal Tumors[Title/Abstract]) OR Rectal Tumor[Title/Abstract]) OR Tumor, Rectal[Title/Abstract]) OR Neoplasms, Rectal[Title/Abstract]) OR Cancer of Rectum[Title/A…	53038	09:09:22
#2	Search ((((((((((((((((Neoplasms, Colorectal[Title/Abstract]) OR Colorectal Neoplasm[Title/Abstract]) OR Neoplasm, Colorectal[Title/Abstract]) OR Colorectal Tumors[Title/Abstract]) OR Colorectal Tumor[Title/Abstract]) OR Tumor, Colorectal[Title/Abstract]) OR Tumors, Colorectal[Title/Abstract]) OR Colorectal Carcinoma[Title/Abstract]) OR Carcinoma, Colorectal[Title/Abstract]) OR Carcinomas, Colore…	227729	09:09:06
#1	Search (((((((((((((((("Sigmoid Neoplasms"[Mesh]) OR Neoplasm, Sigmoid[Title/Abstract]) OR Sigmoid Neoplasm[Title/Abstract]) OR Sigmoid Colon Neoplasms[Title/Abstract]) OR Colon Neoplasms, Sigmoid[Title/Abstract]) OR Neoplasm, Sigmoid Colon[Title/Abstract]) OR Neoplasms, Sigmoid Colon[Title/Abstract]) OR Sigmoid Colon Neoplasm[Title/Abstract]) OR Neoplasms, Sigmoid[Title/Abstract]) OR Sigmoid Can…	9015	09:08:52
